# Supplementary material for: Genome Resequencing for Autotetraploid Rice and Its Closest Relatives Reveals Abundant Variation and High Potential in Rice Breeding
Source: Int J Mol Sci. 2024 Aug 19;25(16):9012. doi: 10.3390/ijms25169012 (PMC11354466; doi:10.3390/ijms25169012)
Supplement: Supplementary file 1 [file ijms-25-09012-s001.zip › Table S1.xlsx]

## Sheet: Sheet1
Table S1 The important characteristics of hybrid variety HTRM12 in regional trial (2019)
Variety	Year	Yield (tons/ha)	Heading date (Day)	Whole growth period (Day)	The number of effective panicle (ten thousand/ha)	Plant height (cm)	Panicle length (cm)	Total spikelet number per panicle	Total grain number per panicle	Seed setting rate (%)	1000-grains weight (g)
HTRM12	2019	9.67±1.24	102.9±7.4	136.9±9.8	216.8±36.4	122.6±2.9	29±1.5	215.5±31	189.4±28.9	87.8±3.9	25.1±1.5
FLY4 (CK)	2019	9.21±1.28	100.8±7.2	135.6±9	217.8±32.9	129.6±7.1	25.6±1.2	200.3±28.8	174.1±32	86.6±5.9	28.2±1.5
Note: The data represent the mean value ± standard deviation of different trial sites (n=18).
