# Supplementary material for: Genome Resequencing for Autotetraploid Rice and Its Closest Relatives Reveals Abundant Variation and High Potential in Rice Breeding
Source: Int J Mol Sci. 2024 Aug 19;25(16):9012. doi: 10.3390/ijms25169012 (PMC11354466; doi:10.3390/ijms25169012)
Supplement: Supplementary file 1 [file ijms-25-09012-s001.zip › Table S10.xlsx]

## Sheet: Sheet1
Table S10 The results of insertion-deletion (InDel) annotation.
Muttype	HT2	HT4	HTRM12	HTRM2
CDS	38965	38737	39771	42280
inframeshift	12905	12773	13167	13991
frameshift	25704	25583	26244	27899
stopgain	223	229	224	236
stoploss	38	49	48	46
other	95	103	88	108
UTR5	11552	11989	12143	13056
UTR3	14573	15114	15284	15917
Intronic	28204	28586	29045	31123
Splicing	3413	3457	3522	3778
Upstream	307328	314699	319675	341732
Downstream	114041	117486	117344	126859
Intergenic	30333	31547	32236	34126
Total	548409	561615	569020	608871
Note: CDS: mutation of coding region; Inframeshift: non-frameshift mutation, the mutation does not change the reading frame of amino acids (belongs to the CDS region); Frameshift: frameshift mutation, mutation changes the reading frame of amino acids (belonging to the CDS region); Stopgain: nonsense mutation, a new stop codon is generated at the mutation site due to insertion, deletion or continu…
