# Supplementary material for: Genome Resequencing for Autotetraploid Rice and Its Closest Relatives Reveals Abundant Variation and High Potential in Rice Breeding
Source: Int J Mol Sci. 2024 Aug 19;25(16):9012. doi: 10.3390/ijms25169012 (PMC11354466; doi:10.3390/ijms25169012)
Supplement: Supplementary file 1 [file ijms-25-09012-s001.zip › Table S11.xlsx]

## Sheet: Sheet1
Table S11 The degree of impact caused by single nucleotide polymorphism (SNP) (left) and insertion-deletion (InDel) (right) mutations.
Sample	High	Moderate	Low	Modifier		Sample	High	Moderate	Low	Modifier
HT2	22659	367193	310050	2684666		HT2	26835	12996	2850	511524
HT4	22521	364849	304542	2746375		HT4	26726	12857	2871	519161
HTRM2	24321	395970	335123	2973341		HTRM2	29134	14088	3139	562510
HTRM12	22519	368227	310221	2774403		HTRM12	27401	13258	2948	526413
Note: High, Moderate, Low, and Modifier represent the degree to which mutations in SNP and InDel affect gene function (High>Moderate>Low>Modifier).
HT2	49494	394028	443522
HT4	49247	391575	440822
HTRM2	53455	425104	478559
HTRM12	49920	395628	445548
