# Supplementary material for: Genome Resequencing for Autotetraploid Rice and Its Closest Relatives Reveals Abundant Variation and High Potential in Rice Breeding
Source: Int J Mol Sci. 2024 Aug 19;25(16):9012. doi: 10.3390/ijms25169012 (PMC11354466; doi:10.3390/ijms25169012)
Supplement: Supplementary file 1 [file ijms-25-09012-s001.zip › Table S12.xlsx]

## Sheet: Sheet1
Table S12 Genome-wide association study (GWAS) phenotype enrichment of special homo-InDel genes in four rice materials.
Type	Term	Description	Count	%	PValue	Genes	ListTotal	PopHits	PopTotal	FoldChange	Bonferroni	Benjamini	FDR
HT2	Alkali spreading value	Alkali spreading value	1	50	0.0435918	LOC_Os03g50530	2	3	180	30	0.0871835	0.0653877	0.0435918
	Flag leaf length	Flag leaf length	1	50	0.0435918	LOC_Os01g01960	2	3	180	30	0.0871835	0.0653877	0.0435918
HT4	Awn presence	Awn presence	1	100	0.0331492	LOC_Os12g24080	1	5	180	36	0.0331492	0.0331492	0.0331492
HTRM2	Amylose content	Amylose content	3	50	0.0200355	LOC_Os06g02520,LOC_Os06g04190,LOC_Os06g04200	6	18	180	5	0.0801418	0.166962	0.0801418
	Awn presence	Awn presence	1	16.6667	0.180845	LOC_Os06g44930	6	5	180	6	0.723381	0.742821	0.356554
	Pericarp color	Pericarp color	1	16.6667	0.333574	LOC_Os06g04169	6	11	180	2.72727	1	0.742821	0.356554
	Flowering time at Arberdeen	Flowering time at Arberdeen	1	16.6667	0.356554	LOC_Os06g04510	6	12	180	2.5	1	0.742821	0.356554
HTRM12	Heading data	Heading data	1	33.3333	0.0801757	LOC_Os04g31340	3	4	180	15	0.240527	0.17541	0.0956783
	Shattering degree	Shattering degree	1	33.3333	0.0801757	LOC_Os02g39970	3	4	180	15	0.240527	0.17541	0.0956783
	Tiller number	Tiller number	1	33.3333	0.0956783	LOC_Os02g40010	3	5	180	12	0.287035	0.17541	0.0956783
Note: Please see website (http://bioinfo.sibs.ac.cn/carmo/manual.php) for the description for each column of the table.
