# Supplementary material for: Genome Resequencing for Autotetraploid Rice and Its Closest Relatives Reveals Abundant Variation and High Potential in Rice Breeding
Source: Int J Mol Sci. 2024 Aug 19;25(16):9012. doi: 10.3390/ijms25169012 (PMC11354466; doi:10.3390/ijms25169012)
Supplement: Supplementary file 1 [file ijms-25-09012-s001.zip › Table S2.xlsx]

## Sheet: Sheet1
Table S2 The high temperature resistance test of hybrid variety HTRM12
Variety	Field condition				Pot culture			Combined heat resistance coefficient
	Seed setting rate at normal condition (%)	Seed setting rate at high temperature condition (%)	Relative heat resistance coefficient		Seed setting rate at normal condition (%)	Seed setting rate at high temperature condition (%)	Relative heat resistance coefficient
HTRM12	89.9	80.24	1.09		87.43	62.35	1.21	1.15
FLY4 (CK)	87.27	73.31	1		82.36	51.41	1	1
