# Supplementary material for: Genome Resequencing for Autotetraploid Rice and Its Closest Relatives Reveals Abundant Variation and High Potential in Rice Breeding
Source: Int J Mol Sci. 2024 Aug 19;25(16):9012. doi: 10.3390/ijms25169012 (PMC11354466; doi:10.3390/ijms25169012)
Supplement: Supplementary file 1 [file ijms-25-09012-s001.zip › Table S3.xlsx]

## Sheet: Sheet1
Table S3 The grain quality of hybrid variety HTRM12 in regional trial in 2019 and 2020 year
Test items	2019 year	2020 year
Brown rice rate (g/100g)	80.9	77.7
Milled rice rate (g/100g)	74.3	71.7
Head rice rate (g/100g)	67.8	63.3
Grain length (mm)	6.6	6.7
Grain length/Grain width	3	3.3
Chalky grain percentage (%)	23	29
Chalkiness degree (%)	5.3	6.6
Amylose content (Dry weight, g/100g)	19.5	18
Gel consistency (mm)	45	44
Alkali spreading value	7	7
Transparency	1	1
Water content (g/100g)	11.6	13.4
Color and smell	Normal	Normal
Note: Data was havested from China Food Quality Supervision, Inspection and Testing Center of Ministry of Agriculture and Rural Affairs.
