# Supplementary material for: Genome Resequencing for Autotetraploid Rice and Its Closest Relatives Reveals Abundant Variation and High Potential in Rice Breeding
Source: Int J Mol Sci. 2024 Aug 19;25(16):9012. doi: 10.3390/ijms25169012 (PMC11354466; doi:10.3390/ijms25169012)
Supplement: Supplementary file 1 [file ijms-25-09012-s001.zip › Table S4.xlsx]

## Sheet: Sheet1
Table S4 Statistical summary of sequencing data quality control results
Sample	Raw_Base	Clean_Base	Clean_Base_Percent	GC_Content	>Q20	>Q30
HT2	20293488600(20.29G)	19990473238(19.99G)	0.9851	0.4253	0.9753	0.9268
HT4	22291661400(22.29G)	21976168499(21.98G)	0.9858	0.4277	0.9763	0.9295
HTRM2	24185075400(24.19G)	23848666603(23.85G)	0.9861	0.4221	0.977	0.931
HTRM12	23070861600(23.07G)	22733368953(22.73G)	0.9854	0.4255	0.9765	0.9295
Note: (1) Samples: sample name; (2) Raw_ Base: amount of original sequencing data, in BP; (3) Clean_ Base: amount of valid sequencing data after quality control, in BP; (4) Clean_ Base_ Percent: the proportion of : clean base to raw base; (5) GC_ Content: content of GC base; (6) > Q20: the proportion of bases with the quality score >20 to clean base; (7) > Q30: the proportion of bases with the qu…
