# Supplementary material for: Genome Resequencing for Autotetraploid Rice and Its Closest Relatives Reveals Abundant Variation and High Potential in Rice Breeding
Source: Int J Mol Sci. 2024 Aug 19;25(16):9012. doi: 10.3390/ijms25169012 (PMC11354466; doi:10.3390/ijms25169012)
Supplement: Supplementary file 1 [file ijms-25-09012-s001.zip › Table S5.xlsx]

## Sheet: Sheet1
Table S5 The results of mapping clean reads to the reference genome
Sample	Total_reads	Mapped_reads	Mean_coverge	Mean_mapping_quality	1X_coverage	10X_coverage
HT2	133508370	111540478	44.0231X	47.7065	0.9359	0.8786
HT4	146785840	121670405	48.057X	47.868	0.9472	0.8969
HTRM2	159363942	133024246	52.4387X	47.6337	0.9389	0.8825
HTRM12	151883348	125869239	49.6464X	47.7188	0.9381	0.8837
Note: (1) Sample: the name of the sample; (2) Total_reads: the number of valid reads after quality control; (3) Mapped_reads: the number of reads mapped on the reference genome; (3) Mean_coverage: the average coverage depth of the whole genome, the number of mapped bases divided by the genome size; (4) Mean_mapping_quality: the average quality of the whole genome blasting, the higher of the value…
