# Supplementary material for: Genome Resequencing for Autotetraploid Rice and Its Closest Relatives Reveals Abundant Variation and High Potential in Rice Breeding
Source: Int J Mol Sci. 2024 Aug 19;25(16):9012. doi: 10.3390/ijms25169012 (PMC11354466; doi:10.3390/ijms25169012)
Supplement: Supplementary file 1 [file ijms-25-09012-s001.zip › Table S6.xlsx]

## Sheet: Sheet1
Table S6 Statistics of the number of single nucleotide polymorphisms (SNPs) for each sample.
SNP	HT2	HT4	HTRM2	HTRM12
Homozygous	612308	541720	599088	616382
Heterozygous	2772260	2896567	3129669	2858988
Total	3384568	3438287	3728757	3475370
