# Supplementary material for: Genome Resequencing for Autotetraploid Rice and Its Closest Relatives Reveals Abundant Variation and High Potential in Rice Breeding
Source: Int J Mol Sci. 2024 Aug 19;25(16):9012. doi: 10.3390/ijms25169012 (PMC11354466; doi:10.3390/ijms25169012)
Supplement: Supplementary file 1 [file ijms-25-09012-s001.zip › Table S7.xlsx]

## Sheet: Sheet1
Table S7 Statistics of the number of insertion-deletions (InDels) for each sample.
Indel	HT2	HT4	HTRM2	HTRM12
Homozygous	454443	364269	462082	470805
Heterozygous	93966	197346	146789	98215
Total	548409	561615	608871	569020
