# Supplementary material for: Genome Resequencing for Autotetraploid Rice and Its Closest Relatives Reveals Abundant Variation and High Potential in Rice Breeding
Source: Int J Mol Sci. 2024 Aug 19;25(16):9012. doi: 10.3390/ijms25169012 (PMC11354466; doi:10.3390/ijms25169012)
Supplement: Supplementary file 1 [file ijms-25-09012-s001.zip › Table S8.xlsx]

## Sheet: Sheet1
Table S8 The results of single nucleotide polymorphism (SNP) annotation.
Muttype	HT2	HT4	HTRM12	HTRM2
CDS	671703	663632	672285	725021
synonymous	286691	280937	286336	309680
missense	366140	363901	367131	394962
stopgain	15778	15768	15752	17104
stoploss	1825	1762	1798	1896
other	1269	1264	1268	1379
UTR5	29179	30146	30405	32820
UTR3	51489	52795	53144	56867
Intronic	150819	152920	153395	165062
Splicing	22252	22272	22420	23939
Upstream	1668611	1705915	1729142	1848982
Downstream	624134	638426	638725	688550
Intergenic	166381	172181	175854	187516
Total	3384568	3438287	3475370	3728757
Note: CDS: mutation of coding region; Synonymous: synonymous mutation, the mutation does not change amino acid sequence (belonging to the CDS region); Missense: missense mutation, the mutation changes amino acid sequence (belonging to the CDS region); Stopgain: nonsense mutation, a new stop codon is generated at the mutation site due to insertion, deletion or continuous base substitution (belongi…
