# Supplementary material for: Genome Resequencing for Autotetraploid Rice and Its Closest Relatives Reveals Abundant Variation and High Potential in Rice Breeding
Source: Int J Mol Sci. 2024 Aug 19;25(16):9012. doi: 10.3390/ijms25169012 (PMC11354466; doi:10.3390/ijms25169012)
Supplement: Supplementary file 1 [file ijms-25-09012-s001.zip › Table S9.xlsx]

## Sheet: Sheet1
Table S9 Statistics of single nucleotide polymorphism (SNP) substitution type for each sample.
Type	HT2	HT4	HTRM2	HTRM12
A>C	120086	120670	131816	123190
A>G	549217	550617	599426	562151
A>T	138619	139832	152484	141028
C>A	131878	134993	145654	135209
C>G	90689	91901	99620	92409
C>T	660567	680681	735076	682442
G>A	661722	679817	733322	683131
G>C	90684	92262	99656	92495
G>T	132364	134922	146465	135353
T>A	138447	139942	153049	141617
T>C	551126	553149	601658	564534
T>G	119169	119501	130531	121811
Total	3384568	3438287	3728757	3475370
